# Supplementary material for: Unveiling the Structural Modifications of Cyanines to Target G‑Quadruplex DNA through Biophysical, Computational, and Transcriptome Analyses
Source: ACS Omega. 2026 May 15;11(21):30537–49. doi: 10.1021/acsomega.5c11600 (PMC13234662; doi:10.1021/acsomega.5c11600)
Supplement: Supplementary file 2 [file ao5c11600_si_002.csv]

	baseMean	log2FoldChange	lfcSE	stat	pvalue	padj
NIBAN1	213.6753803	3.281177951	0.385008759	8.522346252	1.56353132724081e-17	8.88242147005506e-14
TRIB3	146.1213763	3.916657013	0.483482499	8.100928198	5.45414356883306e-16	1.54924948072703e-12
ASS1	90.80679836	3.338964217	0.466622902	7.155594377	8.33111482644833e-13	1.57763544430177e-09
NUPR1	262.181581	2.857851847	0.407360773	7.015530296	2.29078421081102e-12	3.25348627540436e-09
LINC01133	156.4598995	3.17808234	0.480386097	6.615683424	3.69839086498123e-11	4.20211170079168e-08
GDF15	266.9230569	2.622302563	0.430400956	6.092696882	1.11024168032035e-09	1.05121383098332e-06
CARS1	438.4350722	1.959107707	0.329395502	5.947584885	2.72127655093087e-09	2.2085102979769e-06
DDIT3	99.14581678	2.479421635	0.422987167	5.861694694	4.58166854304519e-09	2.60284589930397e-06
GARS1	428.976983	2.045405751	0.347504008	5.885991825	3.9567387175718e-09	2.60284589930397e-06
PSAT1	245.2209581	2.381010493	0.405287909	5.874861891	4.23196015398712e-09	2.60284589930397e-06
PHGDH	360.5706414	1.74673325	0.328144599	5.323059577	1.02036307949716e-07	5.26971150420305e-05
MTHFD2	334.5526991	1.876153901	0.367509909	5.10504304	3.3071923458215e-07	0.000156568
WARS1	171.653117	1.858020219	0.369241427	5.031992841	4.85407395580913e-07	0.000212123
SLC22A15	49.56767579	2.548897457	0.533770342	4.775269922	1.79466371139706e-06	0.000702253
TTYH3	148.1554175	-2.07866577	0.43589808	-4.76869678	1.85421499243426e-06	0.000702253
BCAT1	179.4301129	1.863434804	0.395415926	4.712594214	2.44582937744139e-06	0.00086701
SESN2	188.9633065	1.830275205	0.389373721	4.700561708	2.59446837925611e-06	0.00086701
XPOT	194.1606712	1.762925859	0.377137326	4.674493175	2.94680434500258e-06	0.000930044
DHCR24	230.4226251	-2.105287855	0.456781462	-4.608960808	4.04686602197057e-06	0.001210013
SH3KBP1	116.9688893	1.971570285	0.440675924	4.473968686	7.67809911993716e-06	0.002180964
SHMT2	168.5852382	1.694129231	0.380400039	4.45354642	8.44634365738683e-06	0.002284937
ANKRD11	2200.708985	1.884502639	0.42546933	4.429232628	9.45689739779829e-06	0.002335854
RN7SL1	129.0179631	2.016606752	0.454622387	4.43578409	9.17377604311092e-06	0.002335854
CCL2	155.8562034	-2.110183774	0.482115622	-4.376924701	1.20365533572567e-05	0.002849152
SARS1	425.0187683	1.444217234	0.332321449	4.345844181	1.38741035754255e-05	0.003152751
EIF4EBP1	68.4118701	2.413523746	0.557372206	4.33018317	1.48985361905639e-05	0.00325533
ELF3	120.7281433	-1.819120738	0.421920101	-4.311528967	1.62129529698886e-05	0.003411325
CEBPG	76.07908805	1.939304768	0.454881929	4.263314595	2.01416630432419e-05	0.003945682
GADD45A	235.0203283	1.671245587	0.391386578	4.27006362	1.95417216258849e-05	0.003945682
ENO3	123.0951357	-1.733238509	0.409524587	-4.232318555	2.31294492664267e-05	0.004379947
CD59	738.4958747	-1.618622419	0.386909623	-4.183463848	2.87100763008711e-05	0.005261353
CCDC174	73.88058842	1.957670554	0.478145129	4.094301992	4.23442106255962e-05	0.007026088
MT1E	271.3682723	1.895977319	0.463655182	4.089196871	4.32869349590416e-05	0.007026088
PLCXD3	49.81394725	-2.063768762	0.504457153	-4.091068488	4.2939029178334e-05	0.007026088
STC2	379.927561	1.671261527	0.408504608	4.091169339	4.29203579961722e-05	0.007026088
SNHG32	274.4512857	1.41903167	0.35190456	4.032433312	5.52022827238483e-05	0.008711227
SLFN5	66.16699034	1.965080764	0.489898303	4.011201414	6.04105444338319e-05	0.009275468
TUBA1A	113.5362868	-1.851924112	0.462987092	-3.999947611	6.33565076111365e-05	0.009471798
A2M	81.73119702	-2.159494867	0.54440414	-3.966712794	7.28707160454741e-05	0.010164879
CXCR4	306.8139051	-2.058938465	0.519263138	-3.965115782	7.3360329690463e-05	0.010164879
PROCR	61.0183152	-2.128881076	0.536464373	-3.968354997	7.23704714209569e-05	0.010164879
GALNS	54.15944524	-1.897362573	0.479633899	-3.95585587	7.62611310436682e-05	0.010315226
METTL2B	77.42263572	1.786327981	0.454838222	3.92739197	8.58719710823827e-05	0.011345085
C1GALT1C1	60.92790695	-2.305562574	0.588621655	-3.916883716	8.97009895661091e-05	0.011389472
PRRT2	83.20811695	-1.784223366	0.4563006	-3.910192899	9.22224432472461e-05	0.011389472
PYCR1	300.0588772	1.33653668	0.341646027	3.912050996	9.15155802374672e-05	0.011389472
SQSTM1	872.4363709	1.295652422	0.333406903	3.886099572	0.000101868	0.012312992
HMGCR	59.96798575	-1.808407175	0.467745905	-3.866217013	0.000110537	0.013028144
RNF150	65.63812133	-1.69126283	0.437901504	-3.862199176	0.000112371	0.013028144
IDH1	109.7886253	1.54571606	0.401146517	3.853245617	0.000116562	0.013243815
ARRDC3	184.1490399	-1.463606059	0.380738781	-3.844121302	0.000120985	0.013476797
RPN1	136.199563	-1.439450015	0.375215872	-3.836324956	0.000124889	0.013644138
TCEA1	96.99062485	1.649624173	0.434476682	3.796807151	0.000146572	0.01571083
ARL6IP1	157.4881353	-1.642799573	0.437378368	-3.756014685	0.000172641	0.016909846
COL3A1	393.3922439	-1.952550913	0.518201155	-3.767940104	0.0001646	0.016909846
GAS5	295.4390527	1.454490695	0.385921426	3.768877797	0.000163983	0.016909846
MGST2	127.1067959	-1.968049577	0.523685671	-3.758074136	0.000171226	0.016909846
RAB29	57.36143477	1.975840852	0.524972084	3.763706512	0.000167413	0.016909846
CCDC80	302.9111729	-1.458480669	0.390292418	-3.736892138	0.000186309	0.017939327
TMEM109	225.7827966	-1.712728797	0.459871755	-3.724361801	0.00019581	0.018539938
KMT5A	105.9108664	1.529540745	0.412027614	3.712228728	0.000205442	0.018964567
LDLRAD4	71.34781122	-1.7722926	0.477661563	-3.710352137	0.000206971	0.018964567
EGR1	911.5352933	-1.36460241	0.368419579	-3.703935638	0.00021228	0.019142277
ISG20L2	203.9181354	1.866830821	0.505389584	3.693845064	0.000220888	0.019607299
KLF10	140.7051866	-1.693384561	0.460437815	-3.677770387	0.000235282	0.020563613
EBP	240.935901	-1.628982712	0.444722296	-3.662921171	0.000249355	0.021143096
SQLE	73.90129479	-1.902048716	0.519140662	-3.663840753	0.000248461	0.021143096
ITGA6	167.8144467	-1.746366275	0.479150879	-3.644710572	0.000267693	0.022293341
ND4L	3014.984351	1.850394921	0.5081031	3.64177058	0.000270769	0.022293341
DNER	101.9310115	-1.760957001	0.48633375	-3.620881753	0.000293601	0.023309204
KIF18B	105.3908313	-1.605821539	0.443684597	-3.619286203	0.000295417	0.023309204
RNF41	75.45043092	1.888184006	0.520923513	3.624685693	0.000289313	0.023309204
IARS1	142.7809351	1.34578106	0.372503574	3.6128004	0.000302908	0.023572871
TGFBI	818.3309312	-1.433938352	0.397318016	-3.609044377	0.000307327	0.02359358
DPY19L1	108.1720989	-1.764345243	0.490281178	-3.598639561	0.000319886	0.023600953
LDLR	153.0135666	-2.090027315	0.579936624	-3.603889161	0.000313491	0.023600953
PLAUR	117.4517555	-1.672295984	0.464406969	-3.600927839	0.000317084	0.023600953
CCDC152	95.97148397	1.565831682	0.438046272	3.574580544	0.00035079	0.025261865
CPS1	277.2910151	-1.702974525	0.476462259	-3.574206543	0.000351292	0.025261865
SLC35A2	82.41076194	-2.038199693	0.574674788	-3.546701081	0.000390087	0.027701048
DIO2	219.0007821	-1.388847645	0.392986626	-3.53408374	0.000409191	0.028698968
MT2A	605.5996528	1.442416951	0.408647229	3.529736282	0.000415974	0.028818887
FAM161A	109.0793754	1.759522715	0.501760139	3.506700866	0.000453699	0.030576376
LARS1	297.7052605	1.168565221	0.333197908	3.507120524	0.000452984	0.030576376
NPTX1	56.84984889	-1.66763386	0.476280227	-3.501371178	0.000462871	0.030576376
WDR70	389.2047915	1.29812355	0.370639976	3.502384073	0.000461114	0.030576376
DDR1	143.2586432	-1.482245466	0.42414499	-3.494666919	0.000474654	0.030994341
EIF2S2	1013.663906	1.138906236	0.326288328	3.490490272	0.000482135	0.031125112
ANKRD1	92.35874465	1.589823165	0.458417246	3.468070144	0.00052421	0.033089328
DCBLD1	153.4427201	-1.618687253	0.466494486	-3.469895789	0.00052066	0.033089328
LGR4	119.2527815	-1.593139528	0.462196028	-3.446891429	0.000567076	0.035401771
CAMTA2	76.30423064	1.581529465	0.461373014	3.427875963	0.000608323	0.036743098
COL9A3	73.28942932	-2.223568637	0.651024288	-3.415492601	0.000636668	0.036743098
IGSF10	49.80905311	-2.00514214	0.585282271	-3.425940333	0.000612675	0.036743098
LRP5	53.68368676	-1.935976731	0.56689889	-3.415030025	0.00063775	0.036743098
NABP2	92.34417601	1.936868971	0.565854338	3.42291088	0.000619544	0.036743098
SEPHS2	63.44901142	1.537499821	0.450359199	3.413941194	0.000640304	0.036743098
SLC6A6	91.87269436	-1.553527118	0.454604169	-3.417318237	0.000632413	0.036743098
SPCS3	145.8474492	-1.332804711	0.388732783	-3.4285884	0.000606729	0.036743098
INSIG1	47.91946094	-1.72337201	0.505330079	-3.410388739	0.000648703	0.036852843
BHLHE40	89.5254715	-1.493809548	0.438916436	-3.403403075	0.00066552	0.037433865
MAP1B	1013.674982	1.479309131	0.435435515	3.397309311	0.00068052	0.037902294
DFFA	281.1589731	1.37345088	0.405440232	3.387554493	0.000705187	0.038736905
YARS1	272.1540991	1.164449312	0.343899135	3.386019897	0.000709142	0.038736905
DDIT4	349.7655412	1.147358265	0.340470235	3.369922384	0.000751894	0.039707091
FTL	1329.920858	1.201451511	0.356346959	3.371577841	0.000747389	0.039707091
MINDY2	125.5963509	1.649774869	0.48971647	3.368836806	0.000754861	0.039707091
TRIM25	195.1970367	1.181084411	0.35043083	3.370378142	0.000750651	0.039707091
LOC124900163	49.83917798	2.216313276	0.658559232	3.365397017	0.000764336	0.039836628
NPTN	200.1989237	-1.456636482	0.433777679	-3.358025439	0.000785014	0.040177152
SLC12A2	84.4572556	-1.468151101	0.436959809	-3.359922516	0.000779643	0.040177152
JMY	77.11453844	1.441273009	0.429979858	3.351954707	0.000802431	0.040701903
NR4A2	295.0217079	-1.743742803	0.52133296	-3.34477759	0.000823486	0.041400201
EIF3I	215.3697059	1.488752793	0.446999997	3.330543184	0.000866767	0.042688909
IL11RA	55.76295637	-1.628284862	0.489124989	-3.328975001	0.000871662	0.042688909
ND4	22799.00205	1.82349462	0.547358877	3.331442487	0.000863972	0.042688909
ANAPC16	214.0876872	1.524426723	0.460340423	3.311520445	0.000927905	0.045054923
TRIM2	63.5991609	1.571633833	0.475040585	3.308420127	0.000938239	0.045170663
TXNRD1	588.0671308	1.13964276	0.345091413	3.302437315	0.000958485	0.045757595
ANO10	93.79405853	-1.551420156	0.470316032	-3.298675894	0.00097142	0.045988641
PSPH	76.42452822	1.510958148	0.45863948	3.294435418	0.000986196	0.046302311
PDK4	223.6708025	-1.179945946	0.358588695	-3.290527454	0.000999997	0.046565454
AP3D1	516.4761359	1.602281329	0.487534609	3.286497615	0.001014416	0.046852839
C1orf35	306.7190461	1.440572549	0.44189416	3.259994542	0.001114144	0.048441376
CD63	1354.969501	-1.399272403	0.429897468	-3.254897988	0.001134331	0.048441376
EBF1	206.9131459	-1.537110127	0.471026689	-3.26331854	0.001101157	0.048441376
GPS2	264.92708	1.633890511	0.499671593	3.269928754	0.001075746	0.048441376
LMO1	62.56290243	-1.486774359	0.456270018	-3.258540557	0.001119869	0.048441376
MAP7D2	115.9438218	1.472528251	0.451824531	3.259071052	0.001117777	0.048441376
NARS1	346.636681	1.239716393	0.380734649	3.256116557	0.001129474	0.048441376
NMT2	84.16244726	1.766785501	0.541713936	3.26147323	0.001108349	0.048441376
PIF1	114.3492553	-1.504898656	0.461201722	-3.262994445	0.001102417	0.048441376
SPINK13	65.63640344	-1.815779673	0.555548251	-3.268446385	0.001081397	0.048441376
TRNS1	87.20439024	1.954375661	0.60082261	3.252833081	0.001142606	0.048441376
ATP1B1	539.9765651	-1.351879876	0.416460171	-3.246120447	0.001169893	0.049230844
RPL12	962.394252	1.180540808	0.364075062	3.242575313	0.001184546	0.04948094
ANLN	96.12975455	-1.400300855	0.432358946	-3.238746109	0.001200564	0.049621126
BUD31	233.8361391	1.261893364	0.38976125	3.237606005	0.001205371	0.049621126
